# Supplementary material for: A Systematic Review of Aphantasia: Concept, Measurement, Neural Basis, and Theory Development
Source: Vision (Basel). 2024 Sep 22;8(3):56. doi: 10.3390/vision8030056 (PMC11437436; doi:10.3390/vision8030056)
Supplement: Supplementary file 1 [file vision-08-00056-s001.zip]

Archive with 1 entries (1 files):
- vision-3127036-supplementary.pdf
